# Supplementary material for: Induced effects of electrical muscle stimulation and visual stimulation on visual sensory reweighting dynamics during standing on a balance board
Source: PLoS One. 2023 May 22;18(5):e0285831. doi: 10.1371/journal.pone.0285831 (PMC10202308; doi:10.1371/journal.pone.0285831)
Supplement: S1 Data — (XLSX) [file pone.0285831.s001.xlsx]

## Sheet: Data1
Participant ID	Group A: EMS or B: visual SA	th_TA[mm]	th_SO[mm]	Pre-test				Stimulation-test	Post-test			Visual reweighting (ratio of visual weights between pre- and post-test )	Balance board sway ratio (ratio of balance board sway between pre- and stimulation-test )	Improved (balance-board sway ratio < 1) or deteriorated (balance board sway ratio > 1)	Note
				Static-standing task			Balance board task	Balance board task	Static-standing task
				COP sway with eye open (mm) (Mean value of 2 trials)	COP sway with eye closed (mm) (Mean value of 2 trials)	Visual weight	Balance board sway (mm) (Mean value of 2 trials)	Balance board sway (mm) (Mean value of 3 trials)	COP sway with eye open (mm) (Mean value of 2 trials)	COP sway with eye closed (mm) (Mean value of 2 trials)	Visual weight
1	A	42	60	4.3048	7.86171	1.82627	8.34514	8.74324	7.36742	6.60947	0.897121	0.491233	1.0477	Deteriorated
2	A	47	65	3.63461	3.12629	0.860145	9.06827	7.986	4.24198	3.36804	0.793978	0.923075	0.880654	Improved
3	A	52	74	7.10305	8.20535	1.15519	9.60718	7.73972	6.51045	8.76847	1.34683	1.1659	0.805618	Improved
4	A	50	78	5.25086	6.21116	1.18288	12.1646	9.55164	6.03998	7.81868	1.29449	1.09435	0.785198	Improved
5	A	32	52	5.23669	4.58081	0.874751	8.76123	6.49482	5.51415	6.22144	1.12827	1.28982	0.741313	Improved
6	A	45	68	5.19232	5.30198	1.02112	11.3765	8.98648	5.57003	6.70361	1.20351	1.17862	0.789919	Improved
7	A	38	58	4.52008	4.4187	0.977571	7.15493	6.37866	4.14574	4.56621	1.10142	1.12669	0.891506	Improved
8	B	56	74	5.2896	8.13875	1.53863	7.82602	4.90164	4.8108	5.90072	1.22656	0.797174	0.626326	Improved
9	A	56	75	3.53847	4.41654	1.24815	17.0262	9.7444	3.53654	3.18472	0.900517	0.721481	0.57232	Improved	Double-leg stance The data was regarded as an outlier in Fig. 4
10	B	34	56	4.05481	4.44734	1.09681	9.73693	8.41673	3.1265	3.33625	1.06709	0.972907	0.864414	Improved
11	B	36	50	4.04981	3.94574	0.974303	6.78387	6.5766	4.63922	3.9178	0.844495	0.866769	0.969447	Improved
12	B	41	65	6.61733	5.13963	0.776693	11.5369	11.812	5.12656	6.07066	1.18416	1.52462	1.02384	Deteriorated
13	B	41	65	3.46768	3.77033	1.08728	9.52118	8.11521	4.93895	4.53722	0.91866	0.844918	0.852332	Improved
14	B	39	59	4.80447	5.37903	1.11959	9.88673	6.75945	4.78806	4.09395	0.855033	0.763702	0.683689	Improved
15	B	42	69	7.60341	6.81964	0.896919	10.8783	8.04271	5.56063	3.82062	0.687085	0.76605	0.739335	Improved
16	B	61	75	4.56975	4.92914	1.07865	7.01883	6.44542	4.40599	4.47064	1.01467	0.94069	0.918304	Improved
17	A	30	54	4.73958	5.16446	1.08964	10.5803	8.32828	4.27825	5.74822	1.34359	1.23306	0.787152	Improved
18	B	38	63	13.435	8.0802	0.601431	10.3704	10.5838	9.6798	13.1909	1.36272	2.2658	1.02057	Deteriorated	The data was regarded as an outlier in Fig. 4
19	A	37	58	5.85831	10.2653	1.75226	10.3366	11.0264	10.0223	11.1286	1.11039	0.63369	1.06674	Deteriorated	Double-leg stance
20	B	25	54	8.0678	7.3522	0.911301	13.7224	13.2657	6.92082	7.54289	1.08988	1.19597	0.966716	Improved	Double-leg stance
				※ COP sway could not be measured for three individuals in the visual SA group (ID.13,14,15) because of a problem with the measurement of the force plate. Instead of the COP sway, the pelvis sway was calculated.	※ COP sway could not be measured for three individuals in the visual SA group (ID.13,14,15) because of a problem with the measurement of the force plate. Instead of the COP sway, the pelvis sway was calculated.				※ COP sway could not be measured for three individuals in the visual SA group (ID.13,14,15) because of a problem with the measurement of the force plate. Instead of the COP sway, the pelvis sway was calculated.	※ COP sway could not be measured for three individuals in the visual SA group (ID.13,14,15) because of a problem with the measurement of the force plate. Instead of the COP sway, the pelvis sway was calculated.

## Sheet: Data2
Stimulation-test
Balance board task
%MVC before and after stimulation (%) (Fig. 8) ※%MVC results for ID. 16, 17, and 18 were excluded owing to a problem with the measurement of the EMG sensors.																																Duration of each stimulation (sec) (Fig. 9)
(A)EMS group (Improved)								(B)Visual SA group (Improved)								(C)EMS group (Deteriorated)								(D)Visual SA group (Deteriorated)								(A) EMS group		(B) Visual SA group
While the height of the balance-board marker (h(t)) < thTA				While h(t) > thSO				While h(t) < that				While h(t) > thSO				While h(t) < thTA				While h(t) > thSO				While h(t) < thTA				While h(t) > thSO				Improved participants	Deteriorated participants	Improved participants	Deteriorated participants
TA: Agonist		SO: Antagonist		TA: Antagonist		SO: Agonist		TA: Agonist		SO: Antagonist		TA: Antagonist		SO: Agonist		TA: Agonist		SO: Antagonist		TA: Antagonist		SO: Agonist		TA: Agonist		SO: Antagonist		TA: Antagonist		SO: Agonist
before	after	before	after	before	after	before	after	before	after	before	after	before	after	before	after	before	after	before	after	before	after	before	after	before	after	before	after	before	after	before	after
4.70983	4.66294	11.5129	6.76655	3.09124	11.0452	3.02721	15.8669	2.9273	1.32958	3.99674	3.37037	15.669	6.47525	5.92161	6.84573	2.578	15.5169	6.68667	5.23463	25.8945	17.5508	8.48246	6.12014	1.34452	0.586128	7.27452	2.35494	6.56262	4.59176	2.96977	7.35362	0.77	1.11	0.06	2.93
7.73195	18.3279	18.274	15.6941	5.69429	14.8141	3.03984	15.1152	3.57715	12.5718	7.66813	5.14819	13.0876	2.29218	6.93938	4.15391	5.68419	5.37471	8.77911	7.61543	32.8197	4.64081	9.55819	5.68993	7.07933	3.90863	7.49252	5.89354	7.54698	19.5595	3.28961	5.18997	0.25	0.38	0.54	0.1
1.92494	11.4986	15.2639	16.7481	14.1891	4.44074	11.9687	5.08813	0.822215	3.25856	16.8152	5.47983	9.90624	1.97719	4.93945	4.18212	2.65662	10.4664	7.61543	8.13726	12.8793	5.22883	5.12754	6.67855	5.68065	4.00966	11.2516	7.75625	7.57146	5.7664	3.95836	8.94933	0.22	0.9	0.94	0.44
2.31264	16.5467	14.7419	7.35646	29.282	12.5682	11.7713	17.7129	0.730482	1.32877	11.898	5.16901	5.51487	4.93951	2.93315	7.20268	9.63776	13.7143	7.03392	4.32121	14.012	4.68127	4.98874	5.6573	2.8971	1.38819	8.50443	5.47014	8.19399	3.35423	5.37809	3.91216	0.07	0.63	0.86	0.67
2.35972	3.94439	13.8267	10.4192	2.46142	1.77778	5.09965	14.4384	0.828845	3.29908	8.77359	9.38026	9.97293	8.13598	2.2994	2.8934	4.34612	4.86705	6.38333	6.3605	16.907	4.80306	6.30663	7.41679	1.00021	0.570333	5.44671	2.354	6.13109	3.38904	4.671	4.34902	0.49	0.2	0.5	2.33
2.49267	5.69576	11.6825	8.94989	2.28143	1.22717	6.77387	11.509	1.46611	2.06423	14.3537	8.70512	8.23549	4.73297	2.75368	2.97007	2.5768	6.20825	5.56092	9.49171	9.94374	18.2172	8.88487	9.51876	1.25152	0.524801	5.53412	4.72336	5.04508	2.82807	4.037	5.20059	1.67	0.8	0.06	2.47
1.8583	4.00232	5.22956	2.43748	7.31408	1.7448	5.34831	5.63995	3.10465	4.32036	7.17488	12.3026	7.76001	17.3962	2.81394	3.68051	4.80345	7.54346	8.38349	5.98581	9.72173	4.4007	5.81151	3.91283	0.631308	0.483457	7.25938	3.73196	15.4988	3.19951	4.12629	3.49144	0.26	0.6	0.89	2.3
1.09768	7.13947	4.94041	6.77042	9.10723	4.80119	7.21131	5.42156	3.72273	2.29996	13.7464	7.67499	5.74999	2.37193	4.29073	4.4917	65.6904	22.188	66.628	6.43275	4.4997	4.26888	3.78471	4.98398	1.66651	7.83725	6.98183	4.79668	4.85863	2.25322	2.4005	5.33882	0.33	0.6	0.01	1.1
1.76481	3.47155	5.74057	3.14808	1.70993	6.39719	3.93528	6.87126	4.32036	1.91423	12.7136	9.11739	27.8299	4.04728	4.16155	6.15067	2.93117	12.0752	10.237	25.0301	6.97566	3.5244	4.20048	6.44639	0.743526	0.540555	4.26347	3.17834					0.59	0.68	0.02	6.79
1.21055	1.13738	4.73335	2.63383	2.80361	6.30069	6.20477	5.61765	2.82907	4.09701	6.42182	11.8318	14.097	15.1367	3.602	3.26058	76.1529	6.53804	69.1714	6.28387	3.30419	1.75803	3.45344	2.37746									0.31	0.96	0.03	0.2
1.78088	14.3918	6.47725	3.78654	16.4667	12.513	8.95367	6.60028	3.35796	2.4178	7.96361	23.4476	7.27968	4.68483	5.77037	3.27909	5.97669	13.2044	12.7119	18.2058	4.51539	6.3932	4.77492	9.3182									0.22	0.19	0.8	0.48
1.73582	2.44398	8.44015	3.70607	8.49338	7.77764	17.4006	14.7923	4.55115	2.63203	7.27444	15.6482	7.42135	2.23093	3.86513	4.7701	1.64575	22.9474	5.03502	34.9629	13.2415	3.18788	20.8452	4.78531									0.52	0.01	0.01	0.42
0.992321	4.71058	5.61179	3.54921	7.33003	15.5455	9.46051	9.08482	3.5422	4.23724	7.73572	20.5462	10.4505	1.75802	2.24812	2.26624	0.886344	6.10401	8.12811	5.62488	3.06603	18.7169	4.87884	9.49305									0.19	0.86	1.09	0.13
1.03388	4.76722	6.25337	8.24695	13.5587	5.39518	6.89775	7.0167	4.18378	4.50705	5.01768	5.1807	17.0723	1.63783	3.29462	1.80611	0.782164	2.60525	21.4991	11.8008	9.45301	2.07768	4.53106	2.92712									0.1	1.25	0.46	0.32
1.48488	7.01167	4.75376	3.49795	15.0624	2.04323	9.08482	8.2544	8.78207	12.1811	20.7861	7.893	6.13629	5.23381	2.84493	2.77664					3.8494	1.32399	2.973	2.8313									0.08	1.13	0.02	0.06
1.535	5.29218	5.22054	6.01939	4.26348	3.88623	11.8568	7.68302	4.59381	5.40376	10.5416	9.18524	12.5538	1.55804	3.96717	2.28971					19.9186	13.3968	8.46629	3.44235									0.22	0.12	1.51	0.84
4.05517	2.1268	9.73047	9.19353	2.32924	7.04836	5.57609	9.26416	4.0176	4.71184	6.69643	5.42662	20.1821	0.966868	3.23955	3.1749					11.1518	8.43381	2.81967	3.81297									0.15	0.32	0.01	0.04
1.72345	3.21533	7.96492	10.4545	3.64207	1.8528	3.00937	14.9668	4.23264	1.76817	17.4302	7.16188	5.4875	1.1951	4.22625	6.44563					13.1426	4.97428	4.53681	5.64149									0.09	2.27	0.57
1.19373	1.90404	9.34257	9.73202	1.94726	4.58394	3.5011	6.5561	4.17577	1.90368	7.52796	6.91828	4.11174	1.16695	2.56177	5.6232					6.81947	17.3655	6.6064	6.32786									0.15	1.21	3.22
1.66016	1.20997	8.15864	6.2006	4.59369	5.99645	6.70803	6.70391	3.84251	2.63103	9.15839	7.77353	2.45324	1.02464	6.11811	4.91829					23.0441	5.69437	7.90388	5.63934									0.07	0.06	0.23
2.38393	2.86012	5.97521	7.04417	2.0596	8.65845	47.1396	12.7815	1.82108	2.18529	8.95599	4.2214	2.6638	2.08061	5.04642	4.61127					19.7757	1.38582	5.81462	2.42588									0.47	0.58	0.01
2.14275	1.07716	7.61916	11.1507	10.0766	10.8425	6.69491	6.54154	4.90769	4.00674	12.4512	11.9417	2.96714	3.39597	4.38147	4.45353					18.5547	9.53674	4.94955	6.68716									0.27	0.41	0.59
0.84865	0.782874	9.99908	7.62747	4.60575	17.9509	2.24256	5.43722	2.98192	5.84567	10.5043	8.12696	0.979608	3.23754	4.60755	4.04582					12.067	6.25534	4.29625	4.04897									0.13	0.5	0.87
1.04819	1.16158	5.60199	6.63544	4.61875	2.92819	1.26297	7.13169	3.15328	3.44778	16.52	7.54076	2.78414	0.931498	6.27994	9.14889					7.01436	6.55758	4.04897	4.86526									0.1	0.44	0.11
0.983178	0.80074	5.51036	9.96618	10.6035	3.78258	2.3783	8.73464	3.07535	2.01644	10.0161	8.88995	2.83823	3.26319	5.25792	6.32045					1.14937	0.360638	1.87214	2.62441									0.58	0.58	0.08
5.50136	11.9854	31.976	12.8738	5.50353	1.95924	2.84938	4.14523	1.55715	2.98814	6.73001	10.852	5.43754	1.24969	1.57906	9.04075					1.25873	0.322158	1.67445	3.48682									0.44	1.04	0.1
7.16493	9.73678	42.5546	17.6696	5.26224	1.17578	1.30382	1.77294	3.08859	2.20842	10.5846	8.13606	1.70701	5.62614	3.10914	3.80681					3.43965	0.582344	3.12361	7.15793									0.25	0.37	0.47
12.4377	11.4988	27.5058	21.151	4.68344	6.61978	2.91926	2.12846	2.21336	1.70724	11.4289	7.71655	4.15186	5.62831	5.17987	5.27411					1.45353	0.91495	2.10114	25.3289									0.07	0.27	0.11
4.92214	8.64275	22.182	14.0988	6.54257	4.45431	1.84525	2.20912	2.62625	2.087	10.0594	5.44016	4.82048	1.38898	4.1728	6.49362					1.28498	0.593798	6.44784	8.16695									0.23	0.09	2.01
6.29052	6.30823	5.40425	6.49949	6.48758	6.02579	1.98619	1.95162	2.85916	1.27699	12.7545	4.86627	2.47467	1.18729	4.3488	9.95015					4.59928	1.09612	3.4026	4.9442									0.37	0.22	0.79
6.30823	11.83	6.49949	14.5285	3.76499	2.01299	1.78455	3.04113	7.00049	6.3879	9.30556	5.9767	5.80423	1.07674	4.45685	8.6535					2.92995	0.689728	5.34618	3.86798									0.09	0.15	0.02
13.7115	8.47049	16.9018	12.551	15.0606	4.84845	3.45402	2.96612	2.85733	4.06649	12.9249	14.887	4.26992	2.90245	2.31138	10.5365					1.02599	0.400997	3.44511	8.26886									0.8	0.62	0.02
8.19216	9.42674	8.87594	7.21555	16.2264	2.00974	2.96797	4.06716	4.69928	5.02725	15.284	13.9659	4.98012	2.01537	6.3755	9.58854					2.92049	0.500594	4.3904	6.69823									0.26	0.24	0.42
9.33139	4.7808	5.99534	6.26912	2.99263	1.27917	3.79162	5.95967	3.95869	2.14272	14.0123	16.4987	1.04581	0.827279	4.94783	10.1734					2.56975	1.01503	9.13428	8.3103									1.09	0.72	0.04
5.48289	10.21	10.7367	9.83205	5.57603	9.57218	2.40572	2.94228	5.20733	13.9617	12.2107	14.1374	2.2413	1.22233	6.21795	6.70469					1.8002	1.13887	8.93714	6.12819									0.83	0.8	0.02
5.95668	5.82001	7.8393	4.2983	1.14102	2.3292	4.05658	1.62827	4.72959	4.40948	14.3646	13.5938	2.4515	1.20506	4.76498	6.80949					4.10793	2.19671	5.104	2.49381									1	0.2	1.19
6.69429	15.6107	8.71039	11.1028	4.96508	9.21787	0.99611	4.9682	7.20005	15.2093	8.69036	4.13915	10.2129	6.01232	8.91889	14.6895					2.19671	0.57193	2.17964	65.2849									0.15	0.13	0.09
5.8146	9.2693	11.4665	8.29157	9.29541	2.0681	2.28901	2.98349	13.8693	5.25432	9.1246	3.49003	9.89758	8.16828	14.4021	14.9028																	0.13	0.53	0.33
5.51983	15.3912	6.26746	6.60824	4.58799	5.89928	2.17829	2.79867	4.81495	5.36805	5.56232	6.92912	4.65116	8.21785	5.54925	7.93828																	0.27	0.8	0.04
6.24019	8.09446	10.3499	11.1158	3.53602	8.67432	3.51564	2.10852	10.8205	11.5443	7.23059	5.8646	3.51417	6.41657	7.21074	6.63309																	0.15	0.02	0.75
7.19043	7.21474	15.0628	11.1639	6.76547	2.41475	2.81318	3.70344	5.54821	6.59169	4.62204	3.77477	5.48515	10.9064	7.45544	8.64008																	0.27	0.22	0.14
				1.43357	2.39337	0.95667	2.57051	1.27519	2.41832	11.083	3.37377	6.21682	6.37704	11.6639	6.51804																	0.53	0.36	0.19
				13.6343	1.72838	1.68315	2.6564	1.97093	1.94618	11.6308	2.66379	6.19525	4.92909	6.51804	18.1297																	0.42	0.79	0.6
				21.6132	4.46658	3.46121	7.41436	1.74263	3.74269	12.6641	7.13972	12.6309	1.96533	11.1551	10.452																	0.15	1.68	0.11
				26.7023	2.4306	4.39191	2.83009	4.02	3.58987	8.24486	4.62494	4.70484	3.4245	7.71077	4.68651																	0.22	0.1	0.32
				11.0943	19.0171	2.49849	2.90076	4.62311	6.0515	4.47613	7.22589	5.40382	6.6408	5.76405	10.8705																	0.29	0.47	0.13
				22.7626	2.51833	3.47754	2.85271	1.17621	7.40665	11.7613	7.9373	6.19234	5.45473	12.3783	16.6452																	0.2	1.73	1.06
				1.43293	3.43407	3.3116	6.58527	2.03832	24.8367	11.4377	9.11335	8.3488	3.96668	5.72014	6.1272																	0.02	2.91	0.17
				3.03328	1.71606	4.60412	4.22419	2.09455	3.5434	10.2015	5.33903	12.9365	7.72268	15.4352	12.7514																	0.16	1.22	0.05
				5.01243	2.73798	3.77268	19.3856	1.38448	1.99983	10.8796	8.32271	10.2802	15.7683	14.2653	11.5844																	0.08	0.13	0.68
				3.03126	4.0944	3.83911	5.22222	2.52742	4.11602	13.4364	6.40209	12.6547	8.63312	10.1077	15.6931																	0.24	0.94	0.34
				2.46835	1.20091	5.48722	6.6279	5.15067	15.0927	10.5974	6.70826	9.40763	12.4485	14.1121	13.2458																	0.1	0.29	0.12
				1.54506	2.65596	3.86142	1.85482	4.36919	14.0944	5.58894	5.52788	11.5066	11.4726	15.8099	15.029																	0.23	0.04	0.13
				1.31481	0.793665	1.83749	3.55024	13.4936	16.0101	10.8908	11.8685	9.03999	10.0862	13.7645	17.3433																	0.83	1.34	0.07
				0.566663	0.680677	2.5849	4.17553	9.81631	12.8708	17.6016	4.49604	10.2771	3.19422	16.2019	33.2091																	0.38	0.88	0.7
				6.50155	0.648816	5.1688	2.57638	1.3807	3.41387	12.7346	16.5354	7.14239	1.22641	20.0814	18.8081																	1.2	0.57	0.54
				3.54486	3.15804	3.1894	4.47662	1.05996	2.59915	25.5462	9.67081	8.63359	7.53459	15.6208	13.7804																	1.84	0.1	0.05
				12.0045	15.0951	12.1957	45.4518	8.49556	10.2169	32.5336	25.7645	7.58262	2.87564	16.8256	46.2154																	2.81	0.61	0.02
				9.29638	8.59277	7.85388	12.9389	5.69093	14.6896	37.1144	19.8531	4.16026	5.37678	14.6834	13.7718																	2.18	1.08	0.17
				17.0003	6.50304	6.65064	12.5278	6.60069	3.63178	25.6836	10.6229	6.12789	10.8258	15.0674	13.4837																	0.19	0.3	0.05
				5.46382	11.2311	4.4485	8.43193	8.35171	20.8826	21.7254	10.7213	13.6921	10.521	17.1085	13.3676																	0.35		1.25
				15.8574	5.4852	59.0786	11.9619	6.62185	8.03273	16.8243	17.1866	15.3935	10.1175	15.676	14.1488																	0.36		3.18
				5.14474	2.69644	7.78434	8.60177	9.37433	5.8063	27.4766	30.9048	11.8301	2.62675	13.9057	11.7409																	3.3		1.29
				13.468	8.69568	6.15265	6.06308					16.0541	7.07714	6.68138	4.5297																	0.46		0.07
				11.0347	8.39522	7.88698	8.67705					14.975	15.7242	4.72293	4.77801																	0.04		0.22
				6.09841	12.6434	4.89583	6.04723					3.25576	5.97905	3.10674	6.21923																	0.2		0.04
				16.9046	18.5427	7.64653	9.9878					7.97643	5.57973	6.21007	5.18744																	0.08		0.7
				18.201	9.71343	10.0471	8.9524					9.90157	9.31133	4.74328	5.13624																	0.17		0.73
				16.0898	8.69416	4.45213	5.26324					7.82084	4.54278	4.70571	2.99866																	0.11		0.56
				13.2327	12.7331	5.69306	6.11677					13.5038	2.34609	7.33208	5.75409																	0.01		0.99
				15.0357	11.7548	6.21127	9.33917					8.13864	8.75612	4.07607	10.5325																	0.17		0.49
				15.667	4.52135	10.4562	5.44953					8.33148	2.23047	4.80154	11.4838																	0.01		0.55
				22.4757	9.59931	7.90549	7.69975					8.78036	4.81996	3.86155	7.29128																	0.12		0.76
				7.45377	8.10348	5.51901	9.91332					40.982	2.51448	13.8345	12.5999																	0.01		0.42
				8.61999	11.5617	6.93139	4.61094					5.34056	0.887716	6.58627	13.4353																	0.06		0.01
				5.7315	10.8145	4.88077	5.83983					20.3307	5.52688	14.9949	11.0446																	0.02		0.02
				10.939	5.7519	5.79443	7.31947					19.1074	12.3952	28.542	31.5526																	0.01		0.37
				14.1522	7.07349	3.70518	2.4517					27.7735	4.8364	22.3273	31.189																	0.01		0.56
				12.7668	4.03143	4.71052	83.4185					4.86843	6.72114	12.8479	33.2505																	0.43		0.92
												5.71672	4.74606	14.7277	29.9767																	1.04		1.07
												5.43946	7.76228	16.4152	11.1388																	0.19		1.95
												8.60136	12.9605	13.0538	10.0409																	3.27		0.75
												9.53767	14.0325	30.4017	35.7653																	0.38		0.04
												25.748	12.8784	11.3936	26.8997																	1.76		0.84
												20.2326	13.4134	21.5975	43.9904																	0.37		0.56
												17.2208	18.8172	31.0526	38.9864																	0.15		0.59
																																0.02		0.42
																																0.79		0.08
																																2.29		0.79
																																1.13		0.62
																																1.73		1.94
																																0.4		0.3
																																0.02		0.11
																																0.05		0.06
																																0.15		0.1
																																0.7		0.02
																																0.05		0.25
																																0.5		0.5
																																0.21		1
																																1.15		0.93
																																0.37		0.09
																																0.34		0.44
																																0.22		1.05
																																0.15		1.43
																																0.82		0.1
																																0.39		0.14
																																0.46		2.42
																																0.3		0.99
																																0.05		0.17
																																0.1		0.04
																																0.03		0.16
																																0.44		0.01
																																0.22		0.13
																																0.11		0.72
																																0.45		0.04
																																0.27		0.04
																																0.03		0.21
																																0.1		0.02
																																0.3		0.38
																																0.4		0.02
																																0.15		1.45
																																0.42		0.43
																																0.28		0.52
																																0.1		0.71
																																0.12		0.01
																																0.27		0.21
																																0.1		0.01
																																0.69		0.55
																																0.33		0.22
																																0.99		0.43
																																0.13		0.75
																																0.44		0.74
																																0.63		1.1
																																0.37		0.29
																																0.16		0.46
																																1		1.35
																																0.09		0.3
																																0.02		0.03
																																1.37		0.15
																																0.2		0.11
																																0.37		0.58
																																0.72		0.73
																																0.17		0.09
																																0.34		0.65
																																0.01		0.44
																																2.05		0.57
																																1.01		0.22
																																1.3		1.55
																																1.39		0.05
																																0.47		0.03
																																0.34		0.14
																																0.16		3.18
																																0.03		1.29
																																0.2		0.07
																																0.45		0.22
																																0.32		0.04
																																0.08		0.42
																																0.59		2.17
																																0.54		0.74
																																0.01		0.63
																																0.47		0.76
																																1.46		2.15
																																0.08		1.21
																																0.15		0.31
																																0.1		0.48
																																0.64		0.87
																																0.16		0.35
																																0.07
																																0.39
																																0.43
																																0.13
																																0.11
																																0.13
																																0.13
																																0.11
																																0.01
																																0.17
																																0.01
																																0.12
																																0.01
																																0.06
																																0.02
																																0.01
																																0.01
																																0.43
																																1.04
																																0.19
